# Supplementary material for: Routine Immunisation Coverage Shows Signs of Recovery at Global Level Postpandemic, but Important Declines Persist in About 20% of Countries
Source: Vaccines (Basel). 2025 Apr 3;13(4):388. doi: 10.3390/vaccines13040388 (PMC12031510; doi:10.3390/vaccines13040388)
Supplement: Supplementary file 1 [file vaccines-13-00388-s001.zip]

Archive with 1 entries (1 files):
- vaccines-3517849-supplementary.pdf
